# Supplementary material for: Novel BH4-BCL-2 Domain Antagonists Induce BCL-2-Mediated Apoptosis in Triple-Negative Breast Cancer
Source: Cancers (Basel). 2022 Oct 26;14(21):5241. doi: 10.3390/cancers14215241 (PMC9657696; doi:10.3390/cancers14215241)
Supplement: Supplementary file 1 [file cancers-14-05241-s001.zip]

Archive with 1 entries (1 files):
- cancers-1911143-supplementary.pdf
